# Supplementary material for: Preparation of Protein A Membrane Adsorbers Using Strain-Promoted, Copper-Free Dibenzocyclooctyne (DBCO)-Azide Click Chemistry
Source: Membranes (Basel). 2023 Oct 6;13(10):824. doi: 10.3390/membranes13100824 (PMC10608826; doi:10.3390/membranes13100824)
Supplement: Supplementary file 1 [file membranes-13-00824-s001.zip]

Archive with 1 entries (1 files):
- membranes-2533217-supplementary.pdf
